# Supplementary material for: Advances in CRISPR-Cas technology and its applications: revolutionising precision medicine
Source: Front Genome Ed. 2024 Dec 12;6:1509924. doi: 10.3389/fgeed.2024.1509924 (PMC11669675; doi:10.3389/fgeed.2024.1509924)
Supplement: Supplementary file 1 [file Table1.xlsx]

## Sheet: ctg-studies
Supplementary table 1
Study numbers	Study Status	Conditions	Conditions (specific)	Interventions	Phases	Start Date	Completion Date
NCT06041620	RECRUITING	Blood disorder	Thalassemia, Beta|Thalassemia Major	BIOLOGICAL: VGB-Ex01	NA	31/08/2023	30/6/2026
NCT03655678	ACTIVE_NOT_RECRUITING	Blood disorder	Beta-Thalassemia|Thalassemia|Genetic Diseases, Inborn|Hematologic Diseases|Hemoglobinopathies	BIOLOGICAL: CTX001	PHASE2|PHASE3	14/09/2018	1/8/2024
NCT04819841	RECRUITING	Blood disorder	Sickle Cell Disease	GENETIC: nula-cel Drug Product	PHASE1|PHASE2	15/11/2021	31/7/2027
NCT06287099	NOT_YET_RECRUITING	Blood disorder	Sickle Cell Disease	DRUG: BRL-101	NA	20/04/2024	2026-10-05
NCT06300723	ENROLLING_BY_INVITATION	Blood disorder	Sickle Cell Disease	DRUG: BRL-101	NA	29/07/2024	15/6/2026
NCT06287086	NOT_YET_RECRUITING	Blood disorder	Sickle Cell Disease	DRUG: BRL-101 autologous hematopoietic stem and progenitor cells injection	NA	14/06/2024	2026-10-06
NCT06379789	NOT_YET_RECRUITING	Blood disorder	Hemophilia B	DRUG: REGV131|DRUG: LNP1265	PHASE1|PHASE2	25/07/2024	2032-03-07
NCT03167450	COMPLETED	Blood disorder	Sickle Cell Disease	NA	NA	28/04/2017	2021-05-02
NCT05577312	ENROLLING_BY_INVITATION	Blood disorder	Beta-Thalassemia	DRUG: BRL-101	PHASE1	2022-01-11	2026-10-09
NCT05477563	RECRUITING	Blood disorder	Beta-Thalassemia|Thalassemia|Hematologic Diseases|Genetic Diseases, Inborn|Hemoglobinopathies|Sickle Cell Anemia|Sickle Cell Disease	BIOLOGICAL: CTX001	PHASE3	20/01/2021	1/9/2039
NCT04208529	ENROLLING_BY_INVITATION	Blood disorder	Beta-Thalassemia|Thalassemia|Sickle Cell Disease|Hematologic Diseases|Hemoglobinopathies|Genetic Diseases, Inborn|Sickle Cell Anemia	BIOLOGICAL: CTX001	PHASE2|PHASE3	27/11/2018	2024-01-10
NCT03745287	ACTIVE_NOT_RECRUITING	Blood disorder	Sickle Cell Disease|Hematological Diseases|Hemoglobinopathies	BIOLOGICAL: CTX001	NA	15/04/2022	1/1/2040
NCT05444894	RECRUITING	Blood disorder	Transfusion Dependent Beta Thalassemia|Hemoglobinopathies|Thalassemia Major|Thalassemia Intermedia	GENETIC: EDIT-301	NA	28/09/2020	27/11/2020
NCT05356195	RECRUITING	Blood disorder	Beta-Thalassemia|Thalassemia|Genetic Diseases, Inborn|Hematologic Diseases|Hemoglobinopathies	BIOLOGICAL: CTX001	PHASE3	2022-02-05	1/5/2026
NCT05329649	RECRUITING	Blood disorder	Sickle Cell Disease|Hydroxyurea Failure|Hydroxyurea Intolerance|Hemoglobinopathies|Hematological Diseases	BIOLOGICAL: CTX001	PHASE1	2022-01-07	2038-01-01
NCT05951205	NOT_YET_RECRUITING	Blood disorder	Sickle Cell Disease	BIOLOGICAL: Exa-cel	PHASE1|PHASE2	17/12/2021	31/8/2022
NCT04925206	ACTIVE_NOT_RECRUITING	Blood disorder	Transfusion Dependent Beta-Thalassaemia	BIOLOGICAL: ET-01	PHASE1|PHASE2	2018-02-01	20/5/2022
NCT04774536	NOT_YET_RECRUITING	Blood disorder	Sickle Cell Disease	DRUG: CRISPR_SCD001	EARLY_PHASE1	2019-01-01	2021-01-01
NCT03728322	UNKNOWN	Blood disorder	Thalassemia	BIOLOGICAL: iHSCs treatment group	PHASE1|PHASE2	2017-01-06	2022-01-05
NCT06363760	NOT_YET_RECRUITING	Blood disorder	Sickle Cell Disease|Transfusion-dependent Beta-Thalassemia|Hemoglobinopathies	OTHER: Safety and efficacy assessments	PHASE1|PHASE2	17/05/2019	16/11/2022
CTIS2024-514641-12-00	Recruiting	Blood disorder	Transfusion-dependent ÃŸ-thalassemia, Severe sickle cell disease <br>MedDRA version: 21.0Level: PTClassification code: 10040641Term: Sickle cell anaemia Class: 100000004850 <br>MedDRA version: 20.1Level: LLTClassification code: 10054660Term: Thalassemia beta Class: 10010331;Therapeutic area: Diseases [C] - Congenital, Hereditary, and Neonatal Diseases and Abnormalities [C16];MedDRA version: 21.0L…	Product Name: FILGRASTIM, Product Code:SUB07627MIG, Pharmaceutical Form: SOLUTION FOR INJECTION/INFUSION, Other descriptive name: , Strength: , Product Name: Casgevy 4 - 13 x 10^6 cells/mL dispersion for infusion, Product Code:PRD11151564, Pharmaceutical Form: DISPERSION FOR INFUSION, Other descriptive name: , Strength: , Product Name: BUSULFAN, Product Code:SUB05993MIG, Pharmaceutical Form: CONC…	Human pharmacology (Phase I): No Therapeutic exploratory (Phase II): No Therapeutic confirmatory - (Phase III): Yes Therapeutic use - (Phase IV): No	2024-05-09	NA
CTIS2024-512654-19-00	Recruiting	Blood disorder	Sickle Cell Disease, Transfusion dependent thalassemia <br>MedDRA version: 21.0Level: PTClassification code: 10040641Term: Sickle cell anaemia Class: 100000004850 <br>MedDRA version: 22.0Level: LLTClassification code: 10081904Term: Transfusion dependent thalassemia Class: 10010331;Therapeutic area: Diseases [C] - Congenital, Hereditary, and Neonatal Diseases and Abnormalities [C16];MedDRA version…	Product Name: Casgevy 4 - 13 x 10^6 cells/mL dispersion for infusion, Product Code:PRD11151564, Pharmaceutical Form: DISPERSION FOR INFUSION, Other descriptive name: , Strength:	Human pharmacology (Phase I): Yes Therapeutic exploratory (Phase II): Yes Therapeutic confirmatory - (Phase III): No Therapeutic use - (Phase IV): No	21/12/2023	NA
CTIS2023-507260-40-00	Not Recruiting	Blood disorder	Hemophilia B <br>MedDRA version: 22.1Level: LLTClassification code: 10082786Term: Hemophilia B Class: 10010331;Therapeutic area: Diseases [C] - Congenital, Hereditary, and Neonatal Diseases and Abnormalities [C16];MedDRA version: 22.1Level: LLTClassification code: 10082786Term: Hemophilia B Class: 10010331	Product Name: LNP1265, Product Code:PRD10922286, Pharmaceutical Form: SOLUTION FOR INFUSION, Other descriptive name: , Strength: , Product Name: REGV131, Product Code:PRD10922285, Pharmaceutical Form: SOLUTION FOR INFUSION, Other descriptive name: , Strength:	Human pharmacology (Phase I): Yes Therapeutic exploratory (Phase II): No Therapeutic confirmatory - (Phase III): No Therapeutic use - (Phase IV): No	19/12/2023	NA
EUCTR2021-006390-37-DE	Not Recruiting	Blood disorder	Transfusion-dependent ÃŸ-thalassemia, and severe sickle cell disease <br>MedDRA version: 21.0 Level: PT Classification code 10040641 Term: Sickle cell anaemia System Organ Class: 10010331 - Congenital, familial and genetic disorders <br>MedDRA version: 20.1 Level: LLT Classification code 10054660 Term: Thalassemia beta System Organ Class: 10010331 - Congenital, familial and genetic disorders ;The…	<br>Product Name: Exagamglogene autotemcel (Exa-cel) <br>Product Code: CTX001<br>Pharmaceutical Form: Dispersion for infusion<br>INN or Proposed INN: Autologous CRISPR-Cas9 Modified CD34+ Human Hematopoietic Stem and Progenitor Cells (hHSPCs)<br>Current Sponsor code: CTX001<br>Other descriptive name: CTX001<br>Concentration unit: Other<br>Concentration type: not less then<br>Concentration number:…	NA	20/11/2021	NA
ChiCTR2100053406	Recruiting	Blood disorder	Transfusion-dependent ÃŸ-thalassemia	Group 1:Intravenous injection of autologous CD34-positive cells gene-edited in vitro by CRISPR-Cas9 gene editing system;	Human pharmacology (Phase I): no Therapeutic exploratory (Phase II): no Therapeutic confirmatory - (Phase III): yes Therapeutic use (Phase IV): no	2021-10-01	NA
EUCTR2021-002172-39-DE	Not Recruiting	Blood disorder	Transfusion-Dependent ÃŸ Thalassemia <br>MedDRA version: 20.1 Level: LLT Classification code 10054660 Term: Thalassemia beta System Organ Class: 10010331 - Congenital, familial and genetic disorders ;Therapeutic area: Diseases [C] - Congenital, Hereditary, and Neonatal Diseases and Abnormalities [C16]	<br>Product Name: Exagamglogene autotemcel (Exacel)<br>Product Code: CTX001<br>Pharmaceutical Form: Dispersion for infusion<br>INN or Proposed INN: Autologous CRISPR-Cas9 Modified CD34+ Human Hematopoietic Stem and Progenitor Cells (hHSPCs)<br>Current Sponsor code: CTX001<br>Concentration unit: Other<br>Concentration type: not less then<br>Concentration number: 3-<br><br>	Human pharmacology (Phase I): no Therapeutic exploratory (Phase II): no Therapeutic confirmatory - (Phase III): yes Therapeutic use (Phase IV): no	27/08/2021	NA
EUCTR2021-002173-26-DE	Not Recruiting	Blood disorder	Severe Sickle Cell Disease <br>MedDRA version: 21.0 Level: PT Classification code 10040641 Term: Sickle cell anaemia System Organ Class: 10010331 - Congenital, familial and genetic disorders ;Therapeutic area: Diseases [C] - Congenital, Hereditary, and Neonatal Diseases and Abnormalities [C16]	<br>Product Name: Exagamglogene autotemcel (Exa-cel)<br>Product Code: CTX001<br>Pharmaceutical Form: Dispersion for infusion<br>INN or Proposed INN: Autologous CRISPR-Cas9 Modified CD34+ Human Hematopoietic Stem and Progenitor Cells (hHSPCs)<br>Current Sponsor code: CTX001<br>Concentration unit: Other<br>Concentration type: not less then<br>Concentration number: 3-<br><br>	NA	2021-01-06	NA
ChiCTR2100052858	NA	Blood disorder	Transfusions Dependent β-Thalassaemia Major	NA	Human pharmacology (Phase I): yes Therapeutic exploratory (Phase II): no Therapeutic confirmatory - (Phase III): no Therapeutic use (Phase IV): no	28/02/2020	NA
EUCTR2018-002935-88-GB	Authorised	Blood disorder	Transfusion-dependent ÃŸ thalassemia, _x000D_ Severe sickle cell disease. <br>MedDRA version: 20.0 Level: PT Classification code 10043391 Term: Thalassaemia beta System Organ Class: 10010331 - Congenital, familial and genetic disorders <br>MedDRA version: 21.0 Level: PT Classification code 10040641 Term: Sickle cell anaemia System Organ Class: 10010331 - Congenital, familial and genetic disorders…	<br>Product Name: CTX001<br>Product Code: CTX001<br>Pharmaceutical Form: Dispersion for infusion<br>INN or Proposed INN: Autologous CRISPR-Cas9 Modified CD34+ Human Hematopoietic Stem and Progenitor Cells (hHSPCs)<br>Current Sponsor code: CTX001<br>Concentration unit: Other<br>Concentration type: not less then<br>Concentration number: 3-<br><br>	Human pharmacology (Phase I): no Therapeutic exploratory (Phase II): no Therapeutic confirmatory - (Phase III): yes Therapeutic use (Phase IV): no	2018-09-11	NA
EUCTR2018-002935-88-DE	Not Recruiting	Blood disorder	Transfusion-dependent ÃŸ thalassemia. Severe sickle cell disease. <br>MedDRA version: 26.1 Level: PT Classification code 10043391 Term: Thalassaemia beta System Organ Class: 10010331 - Congenital, familial and genetic disorders <br>MedDRA version: 21.0 Level: PT Classification code 10040641 Term: Sickle cell anaemia System Organ Class: 10010331 - Congenital, familial and genetic disorders ;Therap…	<br>Product Name: CTX001<br>Product Code: CTX001<br>Pharmaceutical Form: Dispersion for infusion<br>INN or Proposed INN: Autologous CRISPR-Cas9 Modified CD34+ Human Hematopoietic Stem and Progenitor Cells (hHSPCs)<br>Current Sponsor code: CTX001<br>Concentration unit: Other<br>Concentration type: not less then<br>Concentration number: 3-<br><br>	Phase 1/Phase 2	25/05/2018	NA
EUCTR2018-001320-19-BE	Authorised	Blood disorder	Severe Sickle Cell Disease <br>MedDRA version: 21.0 Level: PT Classification code 10040641 Term: Sickle cell anaemia System Organ Class: 10010331 - Congenital, familial and genetic disorders ;Therapeutic area: Diseases [C] - Congenital, Hereditary, and Neonatal Diseases and Abnormalities [C16]	<br>Product Name: Exagamglogene autotemcel (Exa-cel)<br>Product Code: CTX001<br>Pharmaceutical Form: Dispersion for infusion<br>INN or Proposed INN: Autologous CRISPR-Cas9 Modified CD34+ Human Hematopoietic Stem and Progenitor Cells (hHSPCs)<br>Current Sponsor code: CTX001<br>Concentration unit: Other<br>Concentration type: not less then<br>Concentration number: 3-<br><br>	Other	23/02/2018	NA
EUCTR2017-003351-38-IT	Authorised	Blood disorder	Transfusion-Dependent ÃŸ Thalassemia <br>MedDRA version: 20.0 Level: PT Classification code 10043391 Term: Thalassaemia beta System Organ Class: 10010331 - Congenital, familial and genetic disorders ;Therapeutic area: Diseases [C] - Congenital, Hereditary, and Neonatal Diseases and Abnormalities [C16]	<br>Product Name: CTX001<br>Product Code: CTX001<br>Pharmaceutical Form: Dispersion for infusion<br>INN or Proposed INN: Autologous CRISPR-Cas9 Modified CD34+ Human Hematopoietic Stem and Progenitor Cells (hHSPCs)<br>Current Sponsor code: CTX001<br>Concentration unit: Other<br>Concentration type: not less then<br>Concentration number: 3-<br><br>	Human pharmacology (Phase I): yes Therapeutic exploratory (Phase II): yes Therapeutic confirmatory - (Phase III): yes Therapeutic use (Phase IV): no	2017-12-07	NA
EUCTR2017-003351-38-DE	Authorised	Blood disorder	Transfusion-Dependent ÃŸ Thalassemia <br>MedDRA version: 20.0 Level: PT Classification code 10043391 Term: Thalassaemia beta System Organ Class: 10010331 - Congenital, familial and genetic disorders ;Therapeutic area: Diseases [C] - Congenital, Hereditary, and Neonatal Diseases and Abnormalities [C16]	<br>Product Name: CTX001<br>Product Code: CTX001<br>Pharmaceutical Form: Dispersion for infusion<br>INN or Proposed INN: Autologous CRISPR-Cas9 Modified CD34+ Human Hematopoietic Stem and Progenitor Cells (hHSPCs)<br>Current Sponsor code: CTX001<br>Concentration unit: Other<br>Concentration type: not less then<br>Concentration number: 3-<br><br>	NA	2016-04-04	NA
NCT03057912	UNKNOWN	Cancer	Human Papillomavirus-Related Malignant Neoplasm	BIOLOGICAL: TALEN|BIOLOGICAL: CRISPR/Cas9	PHASE1	15/01/2018	15/1/2019
NCT04426669	RECRUITING	Cancer	Gastrointestinal Epithelial Cancer|Gastrointestinal Neoplasms|Cancer of Gastrointestinal Tract|Cancer, Gastrointestinal|Gastrointestinal Cancer|Colo-rectal Cancer|Pancreatic Cancer|Gall Bladder Cancer|Colon Cancer|Esophageal Cancer|Stomach Cancer	DRUG: Cyclophosphamide|DRUG: Fludarabine|BIOLOGICAL: Tumor-Infiltrating Lymphocytes (TIL)|DRUG: Aldesleukin	PHASE1|PHASE2	15/05/2020	2024-01-01
NCT05662904	NOT_YET_RECRUITING	Cancer	Relapsed/Refractory Acute Myeloid Leukemia (AML)	BIOLOGICAL: Donor-derived CD34+ HSC with CRISPR/Cas9-mediated CD33 deletion|DRUG: Gemtuzumab Ozogamicin	PHASE1	2023-01-12	2025-01-02
NCT03399448	TERMINATED	Cancer	Multiple Myeloma|Melanoma|Synovial Sarcoma|Myxoid/Round Cell Liposarcoma	BIOLOGICAL: NY-ESO-1 redirected autologous T cells with CRISPR edited endogenous TCR and PD-1|DRUG: Cyclophosphamide|DRUG: Fludarabine|DEVICE: NY-ESO-1 expression testing	PHASE1	2018-05-09	2020-09-10
NCT06208878	ENROLLING_BY_INVITATION	Cancer	Hematologic Malignancy|Solid Malignancy	OTHER: Non Interventional	NA	22/11/2023	2038-01-08
NCT05566223	NOT_YET_RECRUITING	Cancer	Carcinoma, Non-Small-Cell Lung|Metastatic Non Small Cell Lung Cancer|Stage IV Non-small Cell Lung Cancer|Squamous Cell Lung Cancer|Adenocarcinoma of Lung|Large Cell Lung Cancer	DRUG: Fludarabine|DRUG: Cyclophosphamide|BIOLOGICAL: CISH Inactivated TIL|DRUG: Aldesleukin|DRUG: Pembrolizumab	PHASE1|PHASE2	2023-01-02	2027-01-11
NCT05722418	RECRUITING	Cancer	Relapsed/Refractory Multiple Myeloma	BIOLOGICAL: CB-011	PHASE1	2023-06-02	2027-01-02
NCT03545815	UNKNOWN	Cancer	Solid Tumor, Adult	BIOLOGICAL: anti-mesothelin CAR-T cells	PHASE1	19/03/2018	30/12/2020
NCT04037566	UNKNOWN	Cancer	Leukemia Lymphocytic Acute (ALL) in Relapse|Leukemia Lymphocytic Acute (All) Refractory|Lymphoma, B-Cell|CD19 Positive	GENETIC: XYF19 CAR-T cell|DRUG: Cyclophosphamide|DRUG: Fludarabine	PHASE1	2019-01-08	2024-01-08
NCT04637763	RECRUITING	Cancer	Lymphoma, Non-Hodgkin|Relapsed Non Hodgkin Lymphoma|Refractory B-Cell Non-Hodgkin Lymphoma|Non Hodgkin Lymphoma|Lymphoma|B Cell Lymphoma|B Cell Non-Hodgkin's Lymphoma	GENETIC: CB-010|DRUG: Cyclophosphamide|DRUG: Fludarabine	PHASE1	26/05/2021	2025-01-09
NCT06128044	RECRUITING	Cancer	Acute Myeloid Leukemia, in Relapse|Acute Myeloid Leukemia Refractory	DRUG: CB-012	PHASE1	2024-08-02	2028-01-04
NCT04244656	ACTIVE_NOT_RECRUITING	Cancer	Multiple Myeloma	BIOLOGICAL: CTX120	PHASE1	22/01/2020	2027-01-01
NCT03081715	COMPLETED	Cancer	Esophageal Cancer	OTHER: PD-1 Knockout T Cells	NA	14/03/2017	28/2/2018
NCT04557436	COMPLETED	Cancer	B Acute Lymphoblastic Leukemia	DRUG: PBLTT52CAR19	PHASE1	2020-12-08	2024-05-03
NCT04438083	ACTIVE_NOT_RECRUITING	Cancer	Renal Cell Carcinoma	BIOLOGICAL: CTX130	PHASE1	16/06/2020	2027-01-04
NCT06492304	RECRUITING	Cancer	T Cell Lymphoma|B Cell Lymphoma|Acute Myeloid Leukemia	BIOLOGICAL: CTX131	PHASE1|PHASE2	2024-01-07	2030-01-11
NCT05795595	RECRUITING	Cancer	Clear Cell Renal Cell Carcinoma|Cervical Carcinoma|Esophageal Carcinoma|Pancreatic Adenocarcinoma|Malignant Pleural Mesothelioma	BIOLOGICAL: CTX131	PHASE1|PHASE2	13/03/2023	2030-01-05
NCT05643742	RECRUITING	Cancer	B-cell Lymphoma|Non-Hodgkin Lymphoma|B-cell Malignancy|Chronic Lymphocytic Leukemia (CLL)/Small Lymphocytic Lymphoma (SLL)|Follicular Lymphoma|Mantle Cell Lymphoma|Marginal Zone Lymphoma|Large B-cell Lymphoma	BIOLOGICAL: CTX112	PHASE1|PHASE2	2023-10-03	2030-01-02
NCT04502446	ACTIVE_NOT_RECRUITING	Cancer	T Cell Lymphoma	BIOLOGICAL: CTX130	PHASE1	31/07/2020	2027-01-05
NCT04035434	ACTIVE_NOT_RECRUITING	Cancer	B-cell Malignancy|Non-Hodgkin Lymphoma|B-cell Lymphoma|Adult B Cell ALL	BIOLOGICAL: CTX110	PHASE1|PHASE2	22/07/2019	2026-01-08
NCT03044743	UNKNOWN	Cancer	Stage IV Gastric Carcinoma|Stage IV Nasopharyngeal Carcinoma|T-Cell Lymphoma Stage IV|Stage IV Adult Hodgkin Lymphoma|Stage IV Diffuse Large B-Cell Lymphoma	DRUG: Fludarabine|DRUG: Cyclophosphamide|DRUG: Interleukin-2	PHASE1|PHASE2	2017-07-04	2022-01-03
NCT05309733	RECRUITING	Cancer	Leukemia, Myeloid, Acute	GENETIC: VOR33	PHASE1|PHASE2	29/04/2022	2025-01-12
NCT05037669	WITHDRAWN	Cancer	Acute Lymphoblastic Leukemia|Chronic Lymphocytic Leukemia|Non Hodgkin Lymphoma	BIOLOGICAL: PACE CART19	PHASE3	2024-01-04	2029-01-12
NCT05066165	TERMINATED	Cancer	Acute Myeloid Leukemia	GENETIC: Arm 1: NTLA-5001|GENETIC: Arm 2: NTLA-5001	PHASE1	26/08/2016	17/3/2020
NCT02793856	COMPLETED	Cancer	Metastatic Non-small Cell Lung Cancer	DRUG: Cyclophosphamide|OTHER: PD-1 Knockout T Cells	NA	16/11/2018	2022-09-12
NCT03606486	TERMINATED	Cancer	High Grade Ovarian Serous Adenocarcinoma|Stage III Ovarian Cancer AJCC v8|Stage IIIA Ovarian Cancer AJCC v8|Stage IIIA1 Ovarian Cancer AJCC v8|Stage IIIA2 Ovarian Cancer AJCC v8|Stage IIIB Ovarian Cancer AJCC v8|Stage IIIC Ovarian Cancer AJCC v8|Stage IV Ovarian Cancer AJCC v8|Stage IVA Ovarian Cancer AJCC v8|Stage IVB Ovarian Cancer AJCC v8	OTHER: Biospecimen Collection|OTHER: Laboratory Biomarker Analysis|DEVICE: Lavage|OTHER: Pap Smear	PHASE1	2023-11-07	2027-01-04
NCT03398967	UNKNOWN	Cancer	B Cell Leukemia|B Cell Lymphoma	BIOLOGICAL: Universal Dual Specificity CD19 and CD20 or CD22 CAR-T Cells	PHASE1	2018-01-11	2020-01-05
NCT03747965	UNKNOWN	Cancer	Solid Tumor, Adult	BIOLOGICAL: Mesothelin-directed CAR-T cells	PHASE1|PHASE2	2024-01-06	2028-01-06
NCT03166878	UNKNOWN	Cancer	B Cell Leukemia|B Cell Lymphoma	BIOLOGICAL: UCART019	PHASE1|PHASE2	26/09/2019	23/5/2025
NCT05447169	RECRUITING	Cancer	Nasopharyngeal Carcinoma	DIAGNOSTIC_TEST: EBV antibodies test|DIAGNOSTIC_TEST: EBV DNA test	PHASE1	20/06/2019	31/12/2024
NCT04417764	RECRUITING	Cancer	Advanced Hepatocellular Carcinoma	PROCEDURE: Transcatheter arterial chemoembolization|BIOLOGICAL: PD-1 knockout engineered T cells	NA	2016-01-11	2020-01-12
NCT02867345	WITHDRAWN	Cancer	Hormone Refractory Prostate Cancer	BIOLOGICAL: PD-1 Knockout T Cells|DRUG: Cyclophosphamide|DRUG: IL-2	PHASE1	2016-01-11	2020-01-11
NCT02867332	WITHDRAWN	Cancer	Metastatic Renal Cell Carcinoma	BIOLOGICAL: PD-1 Knockout T Cells|DRUG: Cyclophosphamide|DRUG: IL-2	PHASE1	2016-01-09	2019-01-09
NCT02863913	WITHDRAWN	Cancer	Invasive Bladder Cancer Stage IV	BIOLOGICAL: PD-1 Knockout T Cells|DRUG: Cyclophosphamide|DRUG: IL-2	NA	2019-08-10	2025-01-10
ISRCTN15323014	Recruiting	Cancer	Phase I study of base edited CAR7 T cells to treat T cell malignancies (TvT CAR7)	Relapsed/refractory T-cell acute lymphoid leukaemia	PHASE1	2022-04-06	NA
ISRCTN14430213	No longer recruiting	Cancer	CAR T cells to fight acute myeloid leukaemia	NA	PHASE1	2023-12-01	NA
NCT05812326	COMPLETED	Cancer	Advanced Breast Cancer|Breast Neoplasm Malignant Female	DRUG: AJMUC1- PD-1 gene knockout anti-MUC1 CAR-T cells	Human pharmacology (Phase I): No Therapeutic exploratory (Phase II): No Therapeutic confirmatory - (Phase III): Yes Therapeutic use - (Phase IV): No	27/06/2024	NA
CTIS2023-510417-25-00	Not Recruiting	Cancer	Advanced or metastatic melanoma <br>MedDRA version: 21.1Level: PTClassification code: 10025670Term: Malignant melanoma stage III Class: 100000004864 <br>MedDRA version: 21.1Level: PTClassification code: 10025671Term: Malignant melanoma stage IV Class: 100000004864;Therapeutic area: Diseases [C] - Neoplasms [C04];MedDRA version: 21.1Level: PTClassification code: 10025670Term: Malignant melanoma st…	NA	Phase 1	18/10/2023	NA
ChiCTR2200065610	Not Recruiting	Cancer	Esophageal squamous cell carcinoma	Gold Standard:Pathological results of esophageal biopsy;Index test:method: a novel and highly sensitive protein detection technology based on gold nanoparticles and ssDNA concatemers-activated CRISPR/Cas12a system, termed SENSORS. Biomarker: serum MMP13 protein and SCC protein.;	Human pharmacology (Phase I): no Therapeutic exploratory (Phase II): no Therapeutic confirmatory - (Phase III): yes Therapeutic use (Phase IV): no	2022-03-08	NA
EUCTR2019-003462-40-GB	Authorised	Cancer	Relapsed/ refractory B- cell acute lymphoid leukaemia;Therapeutic area: Diseases [C] - Blood and lymphatic diseases [C15]	<br>Product Name: TT52CAR19<br>Pharmaceutical Form: Infusion<br>INN or Proposed INN: CAR19+TCRaÃŸ- T cells<br>Other descriptive name: TT52CAR19<br>Concentration unit: Other<br>Concentration type: equal<br>Concentration number: 2x10e6 -<br><br>	NA	14/02/2020	NA
NCT04089891	Not recruiting	Cancer	Gastrointestinal Epithelial Cancer	Radiation: Lymphodepleting Chemotherapy Regimen;Drug: Tumor-Infiltrating Lymphocytes (TIL);Radiation: Aldesleukin	Human pharmacology (Phase I): yes Therapeutic exploratory (Phase II): yes Therapeutic confirmatory - (Phase III): no Therapeutic use (Phase IV): no	28/05/2019	NA
EUCTR2018-003916-38-DE	Authorised	Cancer	Subtypes of non-Hodgkin lymphoma (NHL):_x000D_ - diffuse large B-cell lymphoma (DLBCL) not otherwise specified (NOS)_x000D_ - high grade B-cell lymphoma with MYC and BCL2 and/or BCL6 rearrangements_x000D_ - transformed follicular lymphoma (FL)_x000D_ - grade 3b FL_x000D_ - Richterâ€™s transformation of chronic lymphocytic leukemia (CLL) <br> MedDRA version: 20.0 Level: LLT Classification code 100…	<br> Product Name: Not applicable<br> Product Code: CTX110<br> Pharmaceutical Form: Dispersion for infusion<br> INN or Proposed INN: Not available<br> CAS Number: Not availabl<br> Current Sponsor code: CTX110<br> Other descriptive name: CD19-directed allogeneic Chimeric Antigen Receptor T Cell<br> Concentration unit: Other<br> Concentration type: range<br> Concentration number: 25 Ã—10^6 cells/mL…	Human pharmacology (Phase I): no Therapeutic exploratory (Phase II): yes Therapeutic confirmatory - (Phase III): no Therapeutic use (Phase IV): no	27/11/2018	NA
NCT03538613	Not recruiting	Cancer	Gastrointestinal Epithelial Cancer;Gastrointestinal Neoplasm;Cancer of Gastrointestinal Tract;Cancer, Gastrointestinal;Gastrointestinal Epithelial Cancer;Gastrointestinal Neoplasm;Cancer of Gastrointestinal Tract;Cancer, Gastrointestinal	Drug: Cyclophosphamide;Drug: Fludarabine;Drug: Aldesleukin;Biological: CISH inactivated TIL;Drug: Cyclophosphamide;Drug: Fludarabine;Drug: Aldesleukin;Biological: CISH inactivated TIL	Human pharmacology (Phase I): yes Therapeutic exploratory (Phase II): yes Therapeutic confirmatory - (Phase III): yes Therapeutic use (Phase IV): no	17/05/2018	NA
CTRI/2023/01/048792	Not Recruiting	Cancer	NA	NA	PHASE3	2022-02-08	2025-01-02
NCT04074369	UNKNOWN	Diagnostic test	Tuberculosis, Pulmonary	DIAGNOSTIC_TEST: CRISPR-based Test	NA	2019-01-05	30/10/2019
NCT04178382	UNKNOWN	Diagnostic test	Severe Sepsis	DIAGNOSTIC_TEST: PCR-CRISPRï¼Cas12a detection	NA	2019-01-08	30/8/2020
NCT04535648	WITHDRAWN	Diagnostic test	Enterovirus Infections	OTHER: Non-invasive detection method: CRISPR techonology	NA	2023-01-04	2024-01-09
NCT04535505	WITHDRAWN	Diagnostic test	Pertussis	DIAGNOSTIC_TEST: Detection pathogenic pertussis by cross primer constant temperature amplification (CPA) and drug resistant genes of erythromycin by CRISPR technology	NA	2022-01-07	2022-01-12
NCT05331976	COMPLETED	Diagnostic test	Coronavirus Disease 2019 (COVID-19)|Asymptomatic Coronavirus Disease 2019 (COVID-19)	DIAGNOSTIC_TEST: Proof Lab Test System	NA	2022-09-02	21/3/2022
NCT05107258	COMPLETED	Diagnostic test	SARS (Severe Acute Respiratory Syndrome)|Covid19	DIAGNOSTIC_TEST: The Pine Trees Health Test System	NA	2024-04-06	2040-01-08
ChiCTR2000041176	Recruiting	Diagnostic test	Aspergillosis	Gold Standard:Specimen culture;Index test:CRISPR-based&#32;rapid&#32;and&#32;ultra-sensitive&#32;diagnostic&#32;test&#32;for&#32;Aspergillus&#32;fumigatus;	NA	31/08/2020	NA
ChiCTR2000037764	Not Recruiting	Diagnostic test	Pertussis	Gold Standard:Bordetella isolation culture and identification method is the gold standard,the MIC drug sensitivity test method is the reference standard, and the registered Bordetella pertussis fluorescence quantitative PCR reagent is the reference reagent.;Index test:the&#32;new&#32;CPA&#32;platform&#32;based&#32;on&#32;CRISPR&#32;technology;	NA	2021-06-11	NA
ChiCTR2000029810	Recruiting	Diagnostic test	Novel Coronavirus Pneumonia (COVID-19)	Gold Standard:Nucleic acid test for new coronavirus, RT-PCR;Index test:RT-PCR&#32;product&#32;of&#32;SARS-CoV-2.;	Phase 1/Phase 2	2019-09-11	NA
NCT06465537	RECRUITING	Eye disease	Primary Open Angle Glaucoma	GENETIC: BD113vVLP	NA	2024-10-06	2025-01-12
NCT06031727	RECRUITING	Eye disease	Neovascular Age-related Macular Degeneration(nAMD)	GENETIC: HG202	EARLY_PHASE1	2023-04-09	27/6/2025
NCT05805007	RECRUITING	Eye disease	Retinitis Pigmentosa	DRUG: ZVS203e	EARLY_PHASE1	2023-12-09	2026-01-04
NCT03872479	ACTIVE_NOT_RECRUITING	Eye disease	Leber Congenital Amaurosis 10|Inherited Retinal Dystrophies|Eye Diseases, Hereditary|Retinal Disease|Retinal Degeneration|Vision Disorders|Eye Disorders Congenital	DRUG: EDIT-101	NA	2022-10-07	2030-01-07
NCT05120830	ACTIVE_NOT_RECRUITING	Genetic disorder-affecting multiple organs	Hereditary Angioedema	BIOLOGICAL: Biological NTLA-2002|OTHER: Normal Saline IV Administration	PHASE1|PHASE2	2021-10-12	31/3/2026
NCT04601051	ACTIVE_NOT_RECRUITING	Genetic disorder-affecting multiple organs	Transthyretin-Related (ATTR) Familial Amyloid Polyneuropathy|Transthyretin-Related (ATTR) Familial Amyloid Cardiomyopathy|Wild-Type Transthyretin Cardiac Amyloidosis	BIOLOGICAL: NTLA-2001	PHASE1	2020-05-11	2026-01-08
NCT03855631	COMPLETED	Genetic disorder-affecting multiple organs	Kabuki Syndrome 1	GENETIC: Intervention on primary cultured cells	PHASE3	2022-03-05	2026-01-05
NCT04122742	RECRUITING	Genetic disorder-affecting multiple organs	Rubinstein-Taybi Syndrome	PROCEDURE: skin biopsy for the primary fibroblast culture and a 15 ml blood sample (3 unnamed samples of 5ml) in each of the 4 SRT patients included.|OTHER: Generation of Induced Pluripotent Stem Cells (iPSC) from fibroblasts obtained by skin biopsy|OTHER: Histone acetylation profiles of cells of SRT patients with CREBBP mutations|OTHER: Functional involvement of identified epigenetic alterations…	NA	15/07/2022	14/7/2025
ChiCTR2300073795	Recruiting	Genetic disorder-affecting multiple organs	Pyruvate Kinase Deficiency	1:Busulfan Pretreated + autologous gene edited CD34+ cells (DNGT-101 cell injection) (> 2e6CD34+ cells/kg);	Diagnostic New Technique Clincal Study	2022-11-09	NA
NCT03164135	UNKNOWN	Infectious disease	Human Immunodeficiency Virus type 1 (HIV-1) infection	GENETIC: CCR5 gene modification	NA	30/05/2017	20/5/2021
NCT04560790	COMPLETED	Infectious disease	Viral Keratitis|Blindness Eye|Herpes Simplex Virus Infection|Cornea	DRUG: BD111 Adult single group Dose	NA	2020-04-11	2022-05-07
NCT05850871	RECRUITING	Infectious disease	Carbapenem-Resistant Enterobacteriaceae Infection	DRUG: CAZ/AVI plus Aztreonam|OTHER: Conventional treatment	NA	2023-06-01	31/1/2025
NCT04990557	UNKNOWN	Infectious disease	Coronavirus Disease 2019 (COVID-19) Respiratory Infection	DRUG: PD-1 and ACE2 Knockout T Cells|DRUG: PD-1 and ACE2 Knockout T Cells|DRUG: PD-1 and ACE2 Knockout T Cells	PHASE1|PHASE2	2021-01-08	2022-01-11
NCT05144386	ACTIVE_NOT_RECRUITING	Infectious disease	Human Immunodeficiency Virus type 1 (HIV-1) infection	BIOLOGICAL: EBT-101	PHASE1	24/01/2022	2025-01-05
NCT03342547	UNKNOWN	Infectious disease	Gastrointestinal Infection	PROCEDURE: Duodenal biopsy|PROCEDURE: Saliva	NA	18/04/2018	31/12/2020
NCT05143307	ENROLLING_BY_INVITATION	Infectious disease	Human Immunodeficiency Virus type 1 (HIV-1) infection	BIOLOGICAL: EBT-101	PHASE1	17/08/2021	30/6/2024
NCT05565248	RECRUITING	Metabolic disorder	Diabetes Mellitus|Diabetes Mellitus, Type 1|Glucose Metabolism Disorders|Metabolic Disease|Endocrine System Diseases|Autoimmune Diseases|Immune System Diseases	COMBINATION_PRODUCT: VCTX211	PHASE1|PHASE2	20/01/2023	2025-01-08
NCT05210530	COMPLETED	Metabolic disorder	Diabetes Mellitus|Diabetes Mellitus, Type 1|Glucose Metabolism Disorders|Metabolic Disease|Endocrine System Diseases|Autoimmune Diseases|Immune System Diseases	COMBINATION_PRODUCT: VCTX210A unit	PHASE1	24/01/2022	19/1/2023
ACTRN12623001095651	Not Recruiting	Metabolic disorder	Elevated Lipoprotein(a);Calcific Aortic Valve Stenosis;Atherosclerotic Cardiovascular Disease; <br>Elevated Lipoprotein(a) <br>Calcific Aortic Valve Stenosis <br>Atherosclerotic Cardiovascular Disease;Cardiovascular - Other cardiovascular diseases;Metabolic and Endocrine - Other metabolic disorders	This is a single-arm, open-label, multicenter, ascending single-dose Phase 1 study. Subjects will receive a single dose of CTX320 via intravenous (IV) infusion. The duration of the infusion is expected to take 1 hour. Planned ascending doses levels will range from 0.1 mg/kg - 0.8 mg/kg. Participants will receive only one dose.	Phase 1	27/07/2023	NA
ACTRN12623000809639	Recruiting	Metabolic disorder	Refractory Dyslipidemias ; <br>Refractory Dyslipidemias ;Cardiovascular - Other cardiovascular diseases;Metabolic and Endocrine - Other metabolic disorders	This is a single-arm, open-label, multicenter, ascending single-dose Phase 1 study. Subjects will receive a single dose of CTX310 via intravenous (IV) infusion. Planned ascending doses levels will be 0.1 mg/kg, 0.3 mg/kg, 0.6 mg/kg, 0.8 mg/kg. Participants will receive only one dose.	NA	20/07/2023	NA
CTRI/2023/08/057076	Not Recruiting	Other - Autoimmune diseases	NA	NA	NA	20/12/2020	NA
NL-OMON43429	Not Recruiting	Other - Blood disorder and immune deficiency	NA	NA	NA	NA	NA
NCT06167590	RECRUITING	Other - Endocrine disorder	Depression, Anxiety|Healthy	DIAGNOSTIC_TEST: GAPsy protocol	NA	17/08/2021	16/9/2021
NCT06025032	NOT_YET_RECRUITING	Other - Hearning disorder	Congenital Hearing Loss	GENETIC: HG205	EARLY_PHASE1	30/11/2024	28/4/2030
ChiCTR1800014941	Recruiting	Other - Liver disease	liver diseases	Case series:Case series;	Human pharmacology (Phase I): yes Therapeutic exploratory (Phase II): yes Therapeutic confirmatory - (Phase III): no Therapeutic use (Phase IV): no	2018-01-03	NA
NCT05514249	UNKNOWN	Other - Muscular disease	Duchenne Muscular Dystrophy	DRUG: CRD-TMH-001	PHASE1	31/08/2022	2023-01-09
NCT05740761	RECRUITING	Other - Neurological disease	Rett Syndrome	OTHER: Gene editing in vitro	NA	2021-01-03	2024-01-03
ChiCTR2100041827	Recruiting	Other - Skeletal disease	Osteoarthritis	case series:Nil;	NA	NA	NA
		Footnotes
		- Any missing information or blank fields are marked as NA to indicate unavailable information - Dates are formatted as dd/mm/yyyy

## Sheet: Sheet1
						Conditions										Cancer
						Cancer	45	39.4737				Cancer	45 (39.4 %)			Blood disorder
						Blood disorders	33	28.9474				Blood disorder	33 (28.9 %)			Eye disease
						Eye disease	4	3.50877				Eye disease	4 (3.5 %)			Genetic disorder (multiple organ)
						Genetic disorder	5	4.38596				Genetic disorder (multiple organ)	5 (4.38 %)			Infectious disease
						Infectious disease	7	6.14035				Infectious disease	7 (6.14 %)			Metabolic disorder
						Metabolic disorder	4	3.50877				Metabolic disorder	4 (3.5 %)			Other - Blood disorder and immune deficiency
						Others	7	6.14035				Other - Blood disorder and immune deficiency	7 (6.14 %)			Diagnostic test
						Diagnostic test	9	7.89474				Diagnostic test	9 (7.89 %)
